# Supplementary material for: Predictive model for the intraoperative unresectability of hilar cholangiocarcinoma: Reducing futile surgical exploration
Source: PLoS One. 2022 Apr 13;17(4):e0258522. doi: 10.1371/journal.pone.0258522 (PMC9007352; doi:10.1371/journal.pone.0258522)
Supplement: S1 Data — (R) [file pone.0258522.s001.R]

install.packages("rms")
install.packages("Hmisc")
install.packages("lattice")
install.packages("latticeExtra")
install.packages("survival")
install.packages("Formula")
install.packages("ggplot2")
install.packages("foreign")
install.packages("grid")
install.packages("datadist")
install.packages("dplyr")

library(dplyr)
library(ggplot2)
library(foreign) 
library(Hmisc) 
library(survival) 
library(rms) 
library(lattice) 


HCCA <- read.spss("/Users/wangxinyu/Part time/0304/HCCA one year.sav")
HCCA <- as.data.frame(HCCA)
head(HCCA)

HCCA1<-cbind.data.frame(HCCA$Y,HCCA$ASA,HCCA$Nutrition,HCCA$Ca125,HCCA$PV,HCCA$Differentiation,HCCA$LN)
str(HCCA1)


names(HCCA1)[names(HCCA1) == 'HCCA$ASA'] <- 'ASA_score'
names(HCCA1)[names(HCCA1) == 'HCCA$Nutrition'] <- 'Nutrition_score'
names(HCCA1)[names(HCCA1) == 'HCCA$Ca125'] <- 'CA12_5'
names(HCCA1)[names(HCCA1) == 'HCCA$PV'] <- 'Portal_vein_invasion'
names(HCCA1)[names(HCCA1) == 'HCCA$Differentiation'] <- 'Poor_differentiation'
names(HCCA1)[names(HCCA1) == 'HCCA$LN'] <- 'Lymph_node_metastasis'
names(HCCA1)[names(HCCA1) == 'HCCA$Y'] <- 'Y'


dd<-datadist(HCCA1)
options(datadist='dd')


regression<-lrm(Y~.,data=HCCA1,x=T,y=T)

regression

 
nom<-nomogram(regression, fun=plogis,lp=F,funlabel=c('1-year death'),
              fun.at=c('0.999','0.99','0.95','0.9','0.8','0.7','0.6','0.5','0.4','0.3','0.2',
                       '0.1','0.05','0.01','0.001'))
plot(nom) 


cal<- calibrate(regression, method = 'boot',X=T,Y=T,  B = 100) 

plot(cal[,1],cal[,3],lwd=2,lty=1,
     cex.lab=1.2, cex.axis=1, cex.main=1.2, cex.sub=0.6,
     xlim = c(0,1),ylim= c(0,1),
     xlab="Predicted 1-year death",
     ylab="Actual 1-year death",
     col=c("#00BFFF"),type ="l"
)


abline(0,1,lty = 3, 
       lwd = 2, 
       col = c("#E23535")
) 

legend(0.55,0.3, legend=c("Bias-corrected", "Ideal"),
       col=c("#00BFFF", "#E23535"), lty=1:2, cex=0.8,
       bty = "n")
